# Supplementary material for: Multi-Omics Elucidation of Edulinine’s Intervention Mechanism in Hypertensive Rats
Source: Curr Issues Mol Biol. 2025 Nov 26;47(12):987. doi: 10.3390/cimb47120987 (PMC12731850; doi:10.3390/cimb47120987)
Supplement: Supplementary file 1 [file cimb-47-00987-s001.zip]

Archive with 1 entries (1 files):
- cimb-3921853-supplementary.xlsx
