# Supplementary material for: Multi-Omics Elucidation of Edulinine’s Intervention Mechanism in Hypertensive Rats
Source: Curr Issues Mol Biol. 2025 Nov 26;47(12):987. doi: 10.3390/cimb47120987 (PMC12731850; doi:10.3390/cimb47120987)
Supplement: Supplementary file 1 [file cimb-47-00987-s001.zip › cimb-3921853-supplementary.xlsx]

## Sheet: Model vs Control
Index	Compounds	Class I	Class II	Formula	Level	score	VIP	P-value	FDR	Fold_Change	Log2FC	Type
MW0063752	Ursocholyltaurine	Bile acids	Bile acids	C26H45NO7S	3	0.6652	1.98165	0.0442776	0.350964	13.5481	3.76001	up
MEDP1058	Tauroursodeoxycholic acid	Bile acids	Bile acids	C26H45NO6S	1a	0.8665	2.09211	0.0356677	0.320302	10.1328	3.34097	up
MW0062181	Celestrol methyl ester	Terpenoids	Triterpene	C30H40O4	3	0.6383	2.03629	0.0359309	0.320302	7.30163	2.86822	up
MW0054285	Latanoprost ethyl amide	Hormones and hormone related compounds	Hormones and hormone related compounds	C25H39NO4	3	0.6658	1.97887	0.0449002	0.350964	6.4559	2.69062	up
MW0159076	Val-Leu-Ser-Pro-Ala	Amino acid and Its metabolites	Small Peptide	C22H39N5O7	3	0.8032	1.95433	0.0360431	0.320302	6.08491	2.60524	up
MW0154314	NBD-Stearoyl-2-Arachidonoyl-sn-glycerol	GL	DG	C47H74N4O8	3	0.7274	2.06659	0.00245405	0.165441	5.85824	2.55047	up
MW0106333	Cys-Tyr	Amino acid and Its metabolites	Small Peptide	C12H16N2O4S	1b	0.595	1.95351	1.53043e-05	0.00993799	5.40184	2.43345	up
MW0123104	Bilastine	Heterocyclic compounds	Indole and Its derivatives	C28H37N3O3	3	0.7829	1.99121	0.0304243	0.301507	5.16718	2.36938	up
MW0053743	Deoxycholic acid glycine conjugate	Bile acids	Bile acids	C26H43NO5	1a	0.8911	1.86721	0.0207422	0.28045	4.81022	2.2661	up
MEDP1054	Glycyrrhizinate	Organic acid and Its derivatives	Organic acid and Its derivatives	C42H62O16	1b	0.5992	1.90834	0.0195617	0.272184	4.75273	2.24876	up
MW0150134	Glu-Ser-Arg-Asp	Amino acid and Its metabolites	Small Peptide	C18H31N7O10	3	0.7624	1.72574	0.0365305	0.320302	4.23088	2.08096	up
MW0152399	Leu-Leu-Leu-Leu-Ser	Amino acid and Its metabolites	Small Peptide	C27H51N5O7	3	0.5176	1.9488	0.00170937	0.146059	4.01977	2.00711	up
MW0053750	Glycochenodeoxycholic acid	Bile acids	Bile acids	C26H43NO5	1a	0.9281	1.79178	0.0236351	0.284937	3.94995	1.98183	up
MW0053754	Glycocholic acid	Bile acids	Bile acids	C26H43NO6	1a	0.9629	1.69052	0.0367042	0.320302	3.85737	1.94762	up
MW0063583	Sodium glycocholate	Bile acids	Bile acids	C26H42NNaO6	3	0.7224	1.7797	0.0413945	0.340424	3.84833	1.94423	up
MW0149921	Glu-Arg-Phe-Asp	Amino acid and Its metabolites	Small Peptide	C24H35N7O9	3	0.6286	1.89957	0.00728371	0.216619	3.77655	1.91707	up
MW0007146	Fesoterodine	Benzene and substituted derivatives	Benzene and substituted derivatives	C26H37NO3	3	0.706	1.61502	0.0362155	0.320302	3.66068	1.87211	up
MW0013303	24-Hydroxyglabrolide	Aldehyde,Ketones,Esters	Esters	C30H44O5	3	0.5346	1.59722	0.0439613	0.350964	3.6224	1.85695	up
MW0014242	3-Oxocholic acid	Organic acid and Its derivatives	Organic acid and Its derivatives	C24H38O5	1b	0.7992	1.76419	0.0320516	0.307338	3.15184	1.6562	up
MW0117046	1-[3-(4-Decoxyphenoxy)-2-oxopropyl]-3-methoxycarbonylindole-5-carboxylic acid	Organic acid and Its derivatives	Organic acid and Its derivatives	C30H37NO7	3	0.7058	1.85554	0.0486151	0.360706	2.93582	1.55376	up
MW0148595	Discodermolide	Alcohol and amines	Amines	C33H55NO8	3	0.7359	2.10072	0.00382905	0.172935	2.53248	1.34055	up
MW0131999	3,4,5-trihydroxy-6-{[2-(3-hydroxyphenyl)-5-methoxy-6,8-dimethyl-4-oxo-3,4-dihydro-2H-1-benzopyran-7-yl]oxy}oxane-2-carboxylic acid	Organic acid and Its derivatives	Organic acid and Its derivatives	C24H26O11	3	0.7383	1.7774	0.0156711	0.25649	2.40041	1.26328	up
MW0114039	Carbomycin	Heterocyclic compounds	Heterocyclic compounds	C42H67NO16	3	0.7804	1.68935	0.0286534	0.295237	2.39159	1.25797	up
MW0145690	Asn-Asn-Leu-Asn-Val	Amino acid and Its metabolites	Small Peptide	C23H40N8O9	3	0.7506	2.24503	1.18547e-05	0.00993799	2.33738	1.22489	up
MW0006285	Phenylglyoxylic acid	Benzene and substituted derivatives	Benzene and substituted derivatives	C8H6O3	1b	0.7756	1.72217	0.0110852	0.234201	2.24538	1.16696	up
MW0055663	1-octadecanoyl-2-(9Z-octadecenoyl)-sn-glycero-3-phosphate	GP	PA	C39H75O8P	3	0.5008	1.76303	0.000527603	0.0919664	2.21734	1.14883	up
MW0142794	3alpha,7alpha-Dihydroxy-12-oxo-5beta-cholanate	Aldehyde,Ketones,Esters	Esters	C24H38O5	3	0.7313	1.25962	0.0365493	0.320302	2.17411	1.12043	up
MW0138249	Genistein 4'-O-glucuronide	Flavonoids	Isoflavones	C21H18O11	2	0.9521	1.77815	0.0313128	0.306999	2.04688	1.03343	up
MW0152474	Leu-Pro-Trp	Amino acid and Its metabolites	Small Peptide	C22H30N4O4	3	0.7364	1.95113	0.00258913	0.165441	2.03688	1.02636	up
MW0013368	28-Homobrassinolide	Aldehyde,Ketones,Esters	Esters	C29H50O6	3	0.8105	2.00232	0.00145161	0.146059	2.02915	1.02088	up
MW0054561	LPC(O-18:0/0:0)	GP	LPC-O	C26H56NO6P	2	0.883	1.37034	0.0252628	0.285861	2.00174	1.00126	up
MW0063695	Daminozide	FA	Others	C6H12N2O3	3	0.691	2.45554	2.52508e-05	0.00993799	1.98635	0.990118	up
MW0145803	Asn-Leu-Arg-Arg	Amino acid and Its metabolites	Small Peptide	C22H43N11O6	3	0.788	1.58102	0.0169595	0.257267	1.92849	0.94747	up
MW0108809	Nitroarginine	Amino acid and Its metabolites	Amino acid derivatives	C6H13N5O4	2	0.922	2.28692	0.00174952	0.146059	1.91682	0.938715	up
MW0061821	Pimelic acid	Organic acid and Its derivatives	Organic acid and Its derivatives	C7H12O4	1a	0.9432	1.58465	0.0467883	0.353987	1.79269	0.842127	up
MW0157533	Thr-Ala-Gln-Glu	Amino acid and Its metabolites	Small Peptide	C17H29N5O9	3	0.8142	1.75751	0.00341536	0.165441	1.76796	0.822088	up
MW0169291	Idebenone	Benzene and substituted derivatives	Benzene and substituted derivatives	C19H30O5	3	0.7137	1.8454	0.0137751	0.244842	1.70399	0.768916	up
MW0143384	4-Ketomyxol	Alcohol and amines	Alcohols	C40H54O4	3	0.7235	1.68623	0.0069324	0.216619	1.69643	0.7625	up
MW0011692	(Z)-7-[(1R,2R,3S,5S)-2-[(E,3R)-3-(2,3-dihydro-1H-inden-2-yl)-3-hydroxyprop-1-enyl]-3-fluoro-5-hydroxycyclopentyl]hept-5-enoic acid	FA	Oxidized lipids	C24H31FO4	3	0.83	1.77194	0.0084599	0.225449	1.69277	0.759388	up
MW0152324	Leu-Glu-Lys-Glu	Amino acid and Its metabolites	Small Peptide	C22H39N5O9	3	0.7895	1.48034	0.0499517	0.362246	1.62546	0.700847	up
MW0104842	2-Phthalimidoglutaric acid	Organic acid and Its derivatives	Organic acid and Its derivatives	C13H11NO6	3	0.7311	2.19406	0.00120688	0.144563	1.5986	0.676813	up
MW0141707	1,1-Dichloro-2-(p-chlorophenyl)-2-phenylethane	Benzene and substituted derivatives	Benzene and substituted derivatives	C14H11Cl3	3	0.7012	1.46706	0.0186852	0.266724	1.52832	0.611947	up
MW0105860	Asp-Ile-Arg	Amino acid and Its metabolites	Small Peptide	C16H30N6O6	2	0.9205	1.52537	0.0367204	0.320302	1.52383	0.607703	up
MW0122332	Dihydroneopterin phosphate	Organic acid and Its derivatives	Organic acid and Its derivatives	C9H14N5O7P	3	0.6793	1.93847	0.00169648	0.146059	1.47015	0.55596	up
MW0143925	4,6-Pteridinedione, 2-amino-1,5,7,8-tetrahydro-	Heterocyclic compounds	Pteridines and derivatives	C6H7N5O2	3	0.716	2.21187	0.0033565	0.165441	1.46775	0.55361	up
MW0106881	Glu-Ala	Amino acid and Its metabolites	Small Peptide	C8H14N2O5	3	0.7174	2.25761	4.28939e-05	0.0131303	1.45388	0.539908	up
MW0152468	Leu-Pro-Glu-Phe-Tyr	Amino acid and Its metabolites	Small Peptide	C34H45N5O9	3	0.8718	2.08108	0.00334341	0.165441	1.44918	0.535233	up
MW0006955	Ebselen	Benzene and substituted derivatives	Benzene and substituted derivatives	C13H9NOSe	3	0.5365	1.83582	0.0191941	0.271178	1.2963	0.374398	up
MW0109669	L-Serine	Amino acid and Its metabolites	Amino acids	C3H7NO3	1b	0.7457	1.78932	0.0134656	0.244842	1.26414	0.338154	up
MEDP0187	Metanephrine	Hormones and hormone related compounds	Hormones and hormone related compounds	C10H15NO3	1b	0.6969	1.58918	0.0373342	0.321531	1.21023	0.275279	up
MW0009654	Rebamipide	Benzene and substituted derivatives	Benzene and substituted derivatives	C19H15ClN2O4	3	0.7282	1.45497	0.0371907	0.321531	1.20328	0.26697	up

## Sheet: Edu vs Model
Index	Compounds	Class I	Class II	Formula	Level	score	VIP	P-value	FDR	Fold_Change	Log2FC	Type
MW0053754	Glycocholic acid	Bile acids	Bile acids	C26H43NO6	1a	0.9629	1.59815	0.0258355	0.211368	0.187265	-2.41685	down
MW0053750	Glycochenodeoxycholic acid	Bile acids	Bile acids	C26H43NO5	1a	0.9281	1.40458	0.0356366	0.236665	0.330655	-1.5966	down
MW0109669	L-Serine	Amino acid and Its metabolites	Amino acids	C3H7NO3	1b	0.7457	1.49824	0.0233324	0.204158	0.806101	-0.310968	down
MEDP1054	Glycyrrhizinate	Organic acid and Its derivatives	Organic acid and Its derivatives	C42H62O16	1b	0.5992	1.59732	0.0204294	0.196137	0.21889	-2.19172	down
MW0108809	Nitroarginine	Amino acid and Its metabolites	Amino acid derivatives	C6H13N5O4	2	0.922	1.79687	0.000689861	0.0489094	0.493501	-1.01888	down
MW0054561	LPC(O-18:0/0:0)	GP	LPC-O	C26H56NO6P	2	0.883	1.61452	0.0227725	0.20288	0.494267	-1.01664	down
MW0148595	Discodermolide	Alcohol and amines	Amines	C33H55NO8	3	0.7359	1.41175	0.0358209	0.236949	0.633483	-0.658623	down
MW0169291	Idebenone	Benzene and substituted derivatives	Benzene and substituted derivatives	C19H30O5	3	0.7137	1.63804	0.00473082	0.114743	0.485578	-1.04222	down
MW0007146	Fesoterodine	Benzene and substituted derivatives	Benzene and substituted derivatives	C26H37NO3	3	0.706	1.69355	0.0214014	0.200592	0.176056	-2.5059	down
MW0013303	24-Hydroxyglabrolide	Aldehyde,Ketones,Esters	Esters	C30H44O5	3	0.5346	1.49392	0.0332392	0.229766	0.220181	-2.18324	down
MW0138249	Genistein 4'-O-glucuronide	Flavonoids	Isoflavones	C21H18O11	2	0.9521	1.45398	0.047123	0.263454	0.540953	-0.886426	down
MW0105860	Asp-Ile-Arg	Amino acid and Its metabolites	Small Peptide	C16H30N6O6	2	0.9205	1.51152	0.0220477	0.20288	0.634988	-0.655198	down
MW0152474	Leu-Pro-Trp	Amino acid and Its metabolites	Small Peptide	C22H30N4O4	3	0.7364	1.20537	0.026675	0.213625	0.594338	-0.750645	down
MW0149905	Glu-Ala-Phe-Arg-Val	Amino acid and Its metabolites	Small Peptide	C28H44N8O8	3	0.6712	1.55743	0.0459307	0.259329	0.482258	-1.05212	down
MW0152468	Leu-Pro-Glu-Phe-Tyr	Amino acid and Its metabolites	Small Peptide	C34H45N5O9	3	0.8718	1.37128	0.040915	0.249667	0.807546	-0.308383	down
MW0159076	Val-Leu-Ser-Pro-Ala	Amino acid and Its metabolites	Small Peptide	C22H39N5O7	3	0.8032	1.59264	0.0405637	0.249614	0.194552	-2.36177	down
MW0152324	Leu-Glu-Lys-Glu	Amino acid and Its metabolites	Small Peptide	C22H39N5O9	3	0.7895	1.4038	0.0426409	0.253135	0.600782	-0.735087	down
MW0154314	NBD-Stearoyl-2-Arachidonoyl-sn-glycerol	GL	DG	C47H74N4O8	3	0.7274	1.44919	0.0366628	0.24079	0.533797	-0.905636	down
MW0062181	Celestrol methyl ester	Terpenoids	Triterpene	C30H40O4	3	0.6383	1.76531	0.0354176	0.235975	0.135529	-2.88333	down
MW0152399	Leu-Leu-Leu-Leu-Ser	Amino acid and Its metabolites	Small Peptide	C27H51N5O7	3	0.5176	1.61721	0.0196123	0.193671	0.53996	-0.889077	down
MW0061821	Pimelic acid	Organic acid and Its derivatives	Organic acid and Its derivatives	C7H12O4	1a	0.9432	1.8537	0.0259416	0.211368	0.481749	-1.05365	down
MW0053743	Deoxycholic acid glycine conjugate	Bile acids	Bile acids	C26H43NO5	1a	0.8911	1.53961	0.0187026	0.191826	0.198065	-2.33595	down
MEDP1058	Tauroursodeoxycholic acid	Bile acids	Bile acids	C26H45NO6S	1a	0.8665	1.74903	0.0384285	0.242767	0.117128	-3.09385	down
MW0014242	3-Oxocholic acid	Organic acid and Its derivatives	Organic acid and Its derivatives	C24H38O5	1b	0.7992	1.71468	0.0222912	0.20288	0.249686	-2.00181	down
MW0006285	Phenylglyoxylic acid	Benzene and substituted derivatives	Benzene and substituted derivatives	C8H6O3	1b	0.7756	1.78634	0.00733167	0.136973	0.354921	-1.49443	down
MEDP0187	Metanephrine	Hormones and hormone related compounds	Hormones and hormone related compounds	C10H15NO3	1b	0.6969	1.49861	0.0192866	0.191826	0.791978	-0.336467	down
MW0106333	Cys-Tyr	Amino acid and Its metabolites	Small Peptide	C12H16N2O4S	1b	0.595	1.31513	0.0316838	0.228162	0.623418	-0.681729	down
MW0013368	28-Homobrassinolide	Aldehyde,Ketones,Esters	Esters	C29H50O6	3	0.8105	1.45245	0.0261439	0.211368	0.736709	-0.440833	down
MW0123104	Bilastine	Heterocyclic compounds	Indole and Its derivatives	C28H37N3O3	3	0.7829	1.53227	0.0398621	0.247128	0.254496	-1.97429	down
MW0114039	Carbomycin	Heterocyclic compounds	Heterocyclic compounds	C42H67NO16	3	0.7804	1.47556	0.0421719	0.252703	0.458576	-1.12477	down
MW0104842	2-Phthalimidoglutaric acid	Organic acid and Its derivatives	Organic acid and Its derivatives	C13H11NO6	3	0.7311	1.57495	0.00251267	0.0926339	0.59988	-0.737254	down
MW0009654	Rebamipide	Benzene and substituted derivatives	Benzene and substituted derivatives	C19H15ClN2O4	3	0.7282	1.53169	0.0161814	0.184955	0.875942	-0.191092	down
MW0063583	Sodium glycocholate	Bile acids	Bile acids	C26H42NNaO6	3	0.7224	1.50662	0.0363602	0.239371	0.234486	-2.09243	down
MW0106881	Glu-Ala	Amino acid and Its metabolites	Small Peptide	C8H14N2O5	3	0.7174	1.53363	0.00349241	0.108758	0.61025	-0.712528	down
MW0143925	4,6-Pteridinedione, 2-amino-1,5,7,8-tetrahydro-	Heterocyclic compounds	Pteridines and derivatives	C6H7N5O2	3	0.716	1.66835	0.0012905	0.073582	0.57373	-0.801555	down
MW0117046	1-[3-(4-Decoxyphenoxy)-2-oxopropyl]-3-methoxycarbonylindole-5-carboxylic acid	Organic acid and Its derivatives	Organic acid and Its derivatives	C30H37NO7	3	0.7058	1.60109	0.0456516	0.259329	0.328617	-1.60552	down
MW0063695	Daminozide	FA	Others	C6H12N2O3	3	0.691	1.51043	0.00375218	0.108758	0.626944	-0.67359	down
MW0122332	Dihydroneopterin phosphate	Organic acid and Its derivatives	Organic acid and Its derivatives	C9H14N5O7P	3	0.6793	1.44205	0.0272835	0.216231	0.806361	-0.310503	down
MW0054285	Latanoprost ethyl amide	Hormones and hormone related compounds	Hormones and hormone related compounds	C25H39NO4	3	0.6658	1.75545	0.0413879	0.250605	0.134651	-2.8927	down
MW0063752	Ursocholyltaurine	Bile acids	Bile acids	C26H45NO7S	3	0.6652	1.67833	0.0496403	0.272332	0.106924	-3.22534	down
MW0006955	Ebselen	Benzene and substituted derivatives	Benzene and substituted derivatives	C13H9NOSe	3	0.5365	1.53518	0.00456685	0.11376	0.619738	-0.69027	down
MW0011692	(Z)-7-[(1R,2R,3S,5S)-2-[(E,3R)-3-(2,3-dihydro-1H-inden-2-yl)-3-hydroxyprop-1-enyl]-3-fluoro-5-hydroxycyclopentyl]hept-5-enoic acid	FA	Oxidized lipids	C24H31FO4	3	0.83	1.52105	0.0190244	0.191826	0.663984	-0.590781	down
MW0150134	Glu-Ser-Arg-Asp	Amino acid and Its metabolites	Small Peptide	C18H31N7O10	3	0.7624	1.63972	0.0284211	0.219587	0.183268	-2.44797	down
MW0131999	3,4,5-trihydroxy-6-{[2-(3-hydroxyphenyl)-5-methoxy-6,8-dimethyl-4-oxo-3,4-dihydro-2H-1-benzopyran-7-yl]oxy}oxane-2-carboxylic acid	Organic acid and Its derivatives	Organic acid and Its derivatives	C24H26O11	3	0.7383	1.376	0.0151663	0.184955	0.408495	-1.29161	down
MW0142794	3alpha,7alpha-Dihydroxy-12-oxo-5beta-cholanate	Aldehyde,Ketones,Esters	Esters	C24H38O5	3	0.7313	1.78016	0.0145864	0.184955	0.344332	-1.53813	down
MW0143384	4-Ketomyxol	Alcohol and amines	Alcohols	C40H54O4	3	0.7235	1.99615	0.000240483	0.0290379	0.328323	-1.60681	down
MW0141707	1,1-Dichloro-2-(p-chlorophenyl)-2-phenylethane	Benzene and substituted derivatives	Benzene and substituted derivatives	C14H11Cl3	3	0.7012	1.52038	0.0135469	0.18101	0.756518	-0.402553	down
MW0149921	Glu-Arg-Phe-Asp	Amino acid and Its metabolites	Small Peptide	C24H35N7O9	3	0.6286	1.53443	0.0162083	0.184955	0.361207	-1.4691	down
MW0055663	1-octadecanoyl-2-(9Z-octadecenoyl)-sn-glycero-3-phosphate	GP	PA	C39H75O8P	3	0.5008	1.22468	0.00747863	0.137856	0.440163	-1.18389	down
MW0157533	Thr-Ala-Gln-Glu	Amino acid and Its metabolites	Small Peptide	C17H29N5O9	3	0.8142	1.31377	0.0397768	0.247128	0.710971	-0.492137	down
MW0145803	Asn-Leu-Arg-Arg	Amino acid and Its metabolites	Small Peptide	C22H43N11O6	3	0.788	1.87323	0.00110409	0.0682061	0.425604	-1.23242	down
MW0145690	Asn-Asn-Leu-Asn-Val	Amino acid and Its metabolites	Small Peptide	C23H40N8O9	3	0.7506	1.56512	0.0166772	0.185191	0.739129	-0.436102	down
